# Supplementary material for: Impact of Bark-Sourced Building Blocks as Substitutes for Fossil-Derived Polyols on the Structural, Thermal, and Mechanical Properties of Polyurethane Networks
Source: Polymers (Basel). 2023 Aug 22;15(17):3503. doi: 10.3390/polym15173503 (PMC10490025; doi:10.3390/polym15173503)
Supplement: Supplementary file 1 [file polymers-15-03503-s001.zip]

Archive with 1 entries (1 files):
- polymers-2532483-supplementary.pdf
